# Supplementary material for: Construction of a High-Density Genetic Map and Quantitative Trait Locus Mapping in the Manila clam Ruditapes philippinarum
Source: Sci Rep. 2017 Mar 22;7:229. doi: 10.1038/s41598-017-00246-0 (PMC5427961; doi:10.1038/s41598-017-00246-0)
Supplement: Supplementary file 2 — Dataset 1 [file 41598_2017_246_MOESM2_ESM.xls]

## Sheet: Sheet1
Table S1 Sequence information of each parent and individual.
Sample	Raw Base(bp)	Clean Base(bp)	Effective Rate(%)	Error Rate(%)	Q20(%)	Q30(%)	GC Content(%)
mo	4182342624	4181609952	99.98	0.01	97.75	94.69	34.48
fa	4004040672	4002681024	99.97	0.01	97.87	94.97	33.66
1	583946208	583931520	100	0.02	97.23	93.15	33.23
10	622949472	622931904	100	0.02	97.15	93.05	33.55
11	669511872	669490560	100	0.01	97.28	93.31	34.23
12	448065792	448051104	100	0.02	97.13	93.03	33.61
13	589336416	589321152	100	0.02	97.2	93.02	33.12
14	501073056	501059232	100	0.02	97.1	92.82	33.85
15	492558336	492545952	100	0.02	97.1	92.75	34.38
17	516741984	516727584	100	0.02	97	92.58	33.96
18	527128128	527109120	100	0.02	97.35	93.38	34.2
2	671442048	671421888	100	0.02	97.32	93.38	34.16
20	611108064	611087328	100	0.01	97.31	93.47	34.38
24	641529504	641505312	100	0.02	97.31	93.38	34.31
25	632462112	632442816	100	0.02	97.19	93.14	33.55
26	659377152	659346336	100	0.01	97.17	93.23	33.51
28	717932160	717909984	100	0.01	97.28	93.36	34.52
29	702472608	702453312	100	0.02	96.88	92.26	34.32
3	621878112	621857664	100	0.02	97.23	93.15	34.62
30	593546976	593532000	100	0.02	97.09	92.81	34.45
32	727671168	727648128	100	0.02	97.31	93.37	34.27
33	468504864	468493632	100	0.02	97.06	92.66	34.28
34	602262144	602241984	100	0.01	97.31	93.53	34.73
35	667662624	667636704	100	0.01	97.27	93.41	34.53
36	556102944	556086240	100	0.02	97.3	93.33	34.59
37	648013536	647991072	100	0.02	97.33	93.46	34.61
38	522697536	522684864	100	0.02	97.09	92.77	34.78
39	584010432	583996320	100	0.02	96.81	92.1	34.52
4	696391488	696366144	100	0.02	97.31	93.38	34.3
40	659229984	659210400	100	0.02	97.25	93.24	34.5
41	658926144	658911744	100	0.02	97	92.61	34.19
42	546395328	546387552	100	0.03	96.04	90.38	34.2
43	696089376	696064896	100	0.02	97.22	93.19	34.07
44	736884288	736861248	100	0.02	97.19	93.14	34.58
5	534265344	534246624	100	0.01	97.45	93.69	34.03
6	629939232	629919936	100	0.02	97.25	93.19	33.78
8	546806880	546791616	100	0.02	96.93	92.36	33.97
9	691183296	691162560	100	0.01	97.31	93.5	34.19
45	380776032	380772000	100	0.01	98.03	95.12	34.06
46	352820448	352818432	100	0.01	98.13	95.34	34.66
47	299508480	299504448	100	0.01	98.06	95.13	34.91
48	328453344	328449600	100	0.01	98.14	95.39	34.34
50	367900992	367896384	100	0.01	98.17	95.5	34.57
51	399840768	399835872	100	0.01	98.09	95.23	34.71
52	353529792	353526912	100	0.02	97.78	94.45	34.86
54	373595040	373590432	100	0.01	98.12	95.42	34.99
55	383266080	383260032	100	0.01	98.06	95.24	34.79
56	399220704	399213792	100	0.01	98.12	95.33	34.87
57	383748480	383741568	100	0.01	98.09	95.3	35.05
59	289455264	289452096	100	0.01	98.04	95.09	33.86
60	313556832	313553952	100	0.01	98.04	95.11	34.94
61	414498528	414494208	100	0.01	98	94.96	35.03
62	509003136	508998816	100	0.01	98	95.01	34.89
65	599455584	599445504	100	0.01	98.06	95.19	35.19
66	632736288	632725632	100	0.01	98.08	95.33	34.7
67	451711008	451706400	100	0.01	98.09	95.29	34.89
68	404415936	404411328	100	0.01	98.06	95.22	34.44
69	418856544	418851648	100	0.01	98.08	95.33	34.81
70	518342400	518335776	100	0.01	98.13	95.41	34.89
73	361146528	361141344	100	0.02	97.81	94.5	34.77
75	452541312	452536128	100	0.01	97.94	94.91	35.26
77	584596512	584588736	100	0.01	98.12	95.38	34.95
100	712960992	712948896	100	0.01	97.8	94.65	35.1
101	481456800	481450464	100	0.01	97.69	94.35	35.48
103	372771648	372763296	100	0.01	97.66	94.15	34.58
104	345611232	345606912	100	0.01	97.55	93.9	35.05
106	508602240	508593024	100	0.01	97.41	93.62	35.19
108	595813824	595806048	100	0.01	97.63	94.18	35.45
109	576351648	576343296	100	0.01	97.78	94.7	35.36
111	538940160	538928640	100	0.01	97.76	94.56	35.05
112	886946112	886933728	100	0.01	97.68	94.38	35.09
114	430629120	430624224	100	0.01	97.78	94.73	34.97
115	364080096	364074624	100	0.01	97.78	94.66	35
118	365240448	365233536	100	0.02	97.22	93.14	34.91
127	390551040	390543552	100	0.01	97.51	93.89	35.09
129	332346816	332340768	100	0.01	97.73	94.5	34.86
132	264089952	264085056	100	0.02	97.39	93.52	35.08
136	636031872	636022368	100	0.01	97.83	94.82	35.12
81	592628256	592620192	100	0.01	97.69	94.31	34.44
83	601720416	601712352	100	0.01	97.69	94.37	34.75
85	675761472	675750816	100	0.01	97.56	94.04	35.16
86	1193440032	1193421024	100	0.01	97.78	94.58	35.03
87	648179424	648170208	100	0.01	97.82	94.7	34.94
88	549707040	549700128	100	0.01	97.62	94.18	35.13
97	611908416	611896032	100	0.01	97.84	94.83	35.38
98	620313984	620302464	100	0.01	97.64	94.27	35.34
102	633007008	632727360	99.96	0.01	98.38	96.19	35.05
105	519472224	519235488	99.95	0.01	98.43	96.3	35.24
107	687367008	687066336	99.96	0.01	98.35	96.19	35.52
113	591981696	591712128	99.95	0.01	98.42	96.3	35.41
116	655473024	655208928	99.96	0.01	98.25	95.81	34.83
117	642055968	641800800	99.96	0.01	98.36	96.09	35.23
119	596064384	595806336	99.96	0.01	98.45	96.36	34.58
120	559292256	559053792	99.96	0.01	98.36	96.06	34.78
121	502979616	502745472	99.95	0.01	98.38	96.26	35.55
122	452666592	452448576	99.95	0.01	98.44	96.35	34.84
123	494356608	494148672	99.96	0.01	98.44	96.33	35.58
124	521018208	520793856	99.96	0.01	98.39	96.25	34.78
125	605850912	605606400	99.96	0.01	98.34	96.03	35.08
131	588484800	588235680	99.96	0.01	98.23	95.75	35.26
133	553672224	553432896	99.96	0.01	98.43	96.28	35.3
134	672687648	672404256	99.96	0.01	98.37	96.09	35.03
16	529018560	528809184	99.96	0.01	98.43	96.28	35.44
19	503077536	502870176	99.96	0.01	98.38	96.16	35.27
21	549067968	548832960	99.96	0.01	98.47	96.38	34.77
22	547069824	546825600	99.96	0.01	98.51	96.47	34.9
27	591906816	591653664	99.96	0.01	98.45	96.31	35.48
31	682957440	682667136	99.96	0.01	98.25	95.82	35.35
58	568148544	567900000	99.96	0.01	98.43	96.33	35.51
64	609973920	609714432	99.96	0.01	98.38	96.18	35.38
7	666814176	666530208	99.96	0.01	98.38	96.18	34.77
71	655815456	655545024	99.96	0.01	98.41	96.27	35.41
72	624579552	624296160	99.95	0.01	98.42	96.28	35.63
74	694153728	693868032	99.96	0.01	98.45	96.28	35.06
80	543387744	543155904	99.96	0.01	98.41	96.18	34.62
90	541899648	541677600	99.96	0.01	98.38	96.1	35.5
91	559145376	558929088	99.96	0.01	98.33	96.03	35.45
92	358075872	357918624	99.96	0.01	98.4	96.22	34.03
93	527524992	527295168	99.96	0.01	98.38	96.23	35.56
94	617102208	616890528	99.97	0.02	97.89	94.87	34.63
95	386056512	385880544	99.95	0.01	98.45	96.33	33.8
total	73463745024	73452127104	12098.5	1.55	11833.7	11451	4202.81
mean	6.07138e+08	6.07042e+08	99.9876	0.0128099	97.7989	94.6363	34.734
