# Supplementary material for: Construction of a High-Density Genetic Map and Quantitative Trait Locus Mapping in the Manila clam Ruditapes philippinarum
Source: Sci Rep. 2017 Mar 22;7:229. doi: 10.1038/s41598-017-00246-0 (PMC5427961; doi:10.1038/s41598-017-00246-0)
Supplement: Supplementary file 3 — Dataset 2 [file 41598_2017_246_MOESM3_ESM.xls]

## Sheet: Sheet1
Table S2 The number of total reads for parents and offspring
#sample	total_PE_cleanReads	total_PE_enzymeCatchReads	enzymeCatchRatio(%)
fa	13898198	13817242	99.4
mo	14519479	14369839	99
1	2027540	2007747	99
2	2331326	2310177	99.1
3	2159228	2142422	99.2
4	2417938	2395196	99.1
5	1855023	1842469	99.3
6	2187222	2162657	98.9
7	2314341	2300983	99.4
8	1898582	1881446	99.1
9	2399870	2379544	99.2
10	2162958	2142977	99.1
11	2324620	2305763	99.2
12	1555733	1514047	97.3
13	2046254	2024407	98.9
14	1739789	1722296	99
15	1710229	1686251	98.6
16	1836143	1825809	99.4
17	1794193	1778567	99.1
18	1830240	1815246	99.2
19	1746077	1737458	99.5
20	2121831	2107364	99.3
21	1905670	1895397	99.5
22	1898700	1890474	99.6
24	2227449	2212263	99.3
25	2195982	2178238	99.2
26	2289397	2268141	99.1
27	2054353	2042547	99.4
28	2492743	2471824	99.2
29	2439074	2418708	99.2
30	2060875	2042105	99.1
31	2370372	2356167	99.4
32	2526556	2500574	99
33	1626714	1614820	99.3
34	2091118	2069503	99
35	2318183	2296917	99.1
36	1930855	1914573	99.2
37	2249969	2232415	99.2
38	1814878	1799144	99.1
39	2027765	2011204	99.2
40	2288925	2269406	99.1
41	2287888	2268503	99.2
42	1897179	1876983	98.9
43	2416892	2397661	99.2
44	2558546	2536649	99.1
45	1322125	1309602	99.1
46	1225064	1214753	99.2
47	1039946	1031008	99.1
48	1140450	1130776	99.2
50	1277418	1267896	99.3
51	1388319	1375170	99.1
52	1227524	1215982	99.1
54	1297189	1285943	99.1
55	1330764	1317904	99
56	1386159	1374392	99.2
57	1332436	1315697	98.7
58	1971875	1960807	99.4
59	1005042	995853	99.1
60	1088729	1077621	99
61	1439216	1423743	98.9
62	1767357	1751180	99.1
64	2117064	2100853	99.2
65	2081408	2063675	99.1
66	2196964	2178943	99.2
67	1568425	1555495	99.2
68	1404206	1392759	99.2
69	1454346	1441756	99.1
70	1799777	1785310	99.2
71	2276198	2263440	99.4
72	2167695	2146468	99
73	1253963	1242994	99.1
74	2409264	2393587	99.3
75	1571306	1557009	99.1
77	2029822	2011213	99.1
80	1885958	1870155	99.2
81	2057709	2037465	99
83	2089279	2068313	99
85	2346357	2325276	99.1
86	4143823	4104578	99.1
87	2250591	2233315	99.2
88	1908681	1886112	98.8
90	1880825	1863839	99.1
91	1940726	1927524	99.3
92	1242773	1234625	99.3
93	1830886	1821423	99.5
94	2141981	2124941	99.2
95	1339863	1332213	99.4
97	2124639	2105742	99.1
98	2153828	2134354	99.1
100	2475517	2455541	99.2
101	1671703	1641298	98.2
102	2196970	2184761	99.4
103	1294317	1277196	98.7
104	1200024	1187742	99
105	1802901	1793872	99.5
106	1765948	1749375	99.1
107	2385647	2371863	99.4
108	2068771	2049574	99.1
109	2001192	1984795	99.2
111	1871280	1856329	99.2
112	3079631	3053466	99.2
113	2054556	2043467	99.5
114	1495223	1481999	99.1
115	1264148	1253660	99.2
116	2275031	2261151	99.4
117	2228475	2213947	99.3
118	1268172	1255506	99
119	2068772	2054657	99.3
120	1941159	1928814	99.4
121	1745644	1735120	99.4
122	1571002	1561418	99.4
123	1715794	1705307	99.4
124	1808312	1796297	99.3
125	2102800	2090031	99.4
127	1356054	1342155	99
129	1153961	1141439	98.9
131	2042485	2030415	99.4
132	916962	908738	99.1
133	1921642	1911610	99.5
134	2334737	2320694	99.4
136	2208411	2186361	99
