# Supplementary material for: Construction of a High-Density Genetic Map and Quantitative Trait Locus Mapping in the Manila clam Ruditapes philippinarum
Source: Sci Rep. 2017 Mar 22;7:229. doi: 10.1038/s41598-017-00246-0 (PMC5427961; doi:10.1038/s41598-017-00246-0)
Supplement: Supplementary file 4 — Dataset 3 [file 41598_2017_246_MOESM4_ESM.xls]

## Sheet: Sheet1
Table S3. SNP discovered in each parent and individual.
sample	Total Number	Homozygous	Hetrozygous	Hetratio(%)
fa	1139671	716648	423023	37.118
mo	1636328	917752	718576	43.9139
1	656318	390618	265700	40.4834
2	822605	466620	355985	43.2753
3	852156	442374	409782	48.0877
4	901241	546892	354349	39.3179
5	636049	325442	310607	48.8338
6	889790	526417	363373	40.8381
7	710699	445902	264797	37.2587
8	694794	399145	295649	42.552
9	853491	486977	366514	42.9429
10	745022	446344	298678	40.0898
11	833543	500470	333073	39.9587
12	642017	389390	252627	39.349
13	717329	421594	295735	41.2272
14	654482	378217	276265	42.2112
15	705529	401745	303784	43.0576
16	704594	428377	276217	39.2023
17	714140	418156	295984	41.4462
18	611752	308475	303277	49.5752
19	685584	405340	280244	40.8767
20	828499	476277	352222	42.5133
21	690697	419403	271294	39.2783
22	672802	391129	281673	41.8657
24	847018	483039	363979	42.9718
25	828176	479176	349000	42.1408
26	984547	573876	410671	41.7117
27	762866	462202	300664	39.4124
28	920974	560860	360114	39.1014
29	893412	556507	336905	37.7099
30	775460	466847	308613	39.7974
31	843597	507725	335872	39.8143
32	935084	575984	359100	38.403
33	646564	361957	284607	44.0184
34	834646	498785	335861	40.2399
35	927150	549726	377424	40.708
36	755611	403964	351647	46.5381
37	891342	520571	370771	41.5969
38	731570	389983	341587	46.6923
39	806673	487252	319421	39.5973
40	868742	556890	311852	35.897
41	865980	566672	299308	34.5629
42	755304	479802	275502	36.4756
43	882611	550239	332372	37.6578
44	917486	576670	340816	37.1467
45	547961	344790	203171	37.0776
46	503670	283873	219797	43.6391
47	397938	220467	177471	44.5977
48	448874	262499	186375	41.5206
50	539062	332994	206068	38.2271
51	619896	373808	246088	39.6983
52	529610	315130	214480	40.4977
54	609155	385360	223795	36.7386
55	549197	328431	220766	40.198
56	589313	356691	232622	39.4734
57	619408	393505	225903	36.4708
58	752338	469245	283093	37.6284
59	419592	251294	168298	40.1099
60	453004	267569	185435	40.9345
61	587807	340120	247687	42.1375
62	672694	398691	274003	40.7322
64	784638	486451	298187	38.0031
65	824417	535856	288561	35.0018
66	849042	555155	293887	34.614
67	683095	439160	243935	35.7103
68	548043	324095	223948	40.8632
69	629723	373414	256309	40.7019
70	735955	466849	269106	36.5656
71	816773	522946	293827	35.9741
72	811999	516229	295770	36.4249
73	534112	316707	217405	40.704
74	807478	514603	292875	36.2703
75	693857	443604	250253	36.0669
77	827134	545279	281855	34.0761
80	673577	400912	272665	40.4802
81	713067	442181	270886	37.9889
83	827570	521330	306240	37.0047
85	897832	582136	315696	35.162
86	1231292	742074	489218	39.7321
87	854902	545938	308964	36.1403
88	777266	486920	290346	37.3548
90	763230	484447	278783	36.5267
91	753167	462694	290473	38.5669
92	519151	284662	234489	45.1678
93	718137	448368	269769	37.5651
94	810769	509100	301669	37.2078
95	532480	278027	254453	47.7864
97	868189	527140	341049	39.2828
98	844128	544883	299245	35.4502
100	935542	567816	367726	39.3062
101	689464	418541	270923	39.2947
102	797292	490326	306966	38.5011
103	507707	302777	204930	40.3638
104	523870	310000	213870	40.825
105	669266	395440	273826	40.9144
106	739907	429065	310842	42.011
107	848818	537929	310889	36.6261
108	818566	521612	296954	36.2773
109	807392	517565	289827	35.8967
111	764302	451841	312461	40.8819
112	1065230	633968	431262	40.4853
113	779822	485041	294781	37.8011
114	655437	384937	270500	41.2702
115	534907	309060	225847	42.2217
116	826798	514262	312536	37.8008
117	845194	539800	305394	36.133
118	588371	339663	248708	42.2706
119	819390	506643	312747	38.1683
120	767626	462669	304957	39.7273
121	704650	442652	261998	37.1813
122	652660	363875	288785	44.2474
123	675956	406284	269672	39.8949
124	746606	464080	282526	37.8414
125	818748	519636	299112	36.5329
127	590007	341459	248548	42.1263
129	522831	291485	231346	44.2487
131	769949	480957	288992	37.5339
132	412626	235394	177232	42.9522
133	734339	463380	270959	36.8984
134	888091	587411	300680	33.8569
136	877553	541755	335798	38.2653
