# Supplementary material for: Construction of a High-Density Genetic Map and Quantitative Trait Locus Mapping in the Manila clam Ruditapes philippinarum
Source: Sci Rep. 2017 Mar 22;7:229. doi: 10.1038/s41598-017-00246-0 (PMC5427961; doi:10.1038/s41598-017-00246-0)
Supplement: Supplementary file 5 — Dataset 4 [file 41598_2017_246_MOESM5_ESM.xls]

## Sheet: Sheet1
Table S4. The average read depth and mapping rate of parent and offspring.
sample	rmdump reads	mapped reads	mapping rate(%)	average read depth (%)	coverage (%)	coverage (4X)
fa	27796396	24171241	86.96	36.96	17.94	7.4
mo	29038958	25321092	87.2	30.01	18.56	9.87
1	4055080	3526185	86.96	11.45	10.24	2.57
2	4662652	4056479	87	10.93	11.32	3.18
3	4318456	3746665	86.76	10.18	10.13	3.31
4	4835876	4197316	86.8	13	8.44	3.28
5	3710046	3225760	86.95	9.24	10.9	2.61
6	4374444	3797670	86.81	11.13	9.88	3.19
7	4628682	4118547	88.98	14.15	7.82	2.98
8	3797164	3298370	86.86	10.18	10.08	2.66
9	4799740	4190743	87.31	10.96	11.68	3.31
10	4325916	3754634	86.79	11.04	10.84	2.85
11	4649240	4051953	87.15	11.79	10.43	3.11
12	3111466	2701755	86.83	10.26	7.62	2.36
13	4092508	3560935	87.01	11.53	10.06	2.71
14	3479578	3027379	87	10.37	9.03	2.48
15	3420458	2970854	86.86	9.96	8.6	2.62
16	3672286	3239373	88.21	11.97	7.05	2.67
17	3588386	3124212	87.06	10.42	8.99	2.64
18	3660480	3185692	87.03	8.95	11.11	2.57
19	3492154	3074474	88.04	11.33	7.46	2.59
20	4243662	3686441	86.87	10.7	9.87	3.1
21	3811340	3350369	87.91	12.34	7.44	2.62
22	3797400	3342225	88.01	11.13	8.88	2.65
24	4454898	3875735	87	11.15	9.83	3.21
25	4391964	3813131	86.82	10.86	10.91	3.06
26	4578794	3970826	86.72	10.9	10.04	3.49
27	4108706	3613101	87.94	12.36	7.85	2.87
28	4985486	4346530	87.18	12.69	9.53	3.36
29	4878148	4232967	86.77	13.09	8.98	3.2
30	4121750	3595487	87.23	11.13	9.67	2.89
31	4740744	4167422	87.91	12.81	8.65	3.19
32	5053112	4409777	87.27	12.96	9.59	3.39
33	3253428	2836681	87.19	9.73	8.81	2.45
34	4182236	3625668	86.69	11.22	8.24	3.19
35	4636366	4038866	87.11	11.99	8.77	3.38
36	3861710	3356114	86.91	9.68	10.05	2.93
37	4499938	3914415	86.99	11.72	8.75	3.3
38	3629756	3165218	87.2	9.8	9.1	2.84
39	4055530	3521478	86.83	11.87	8.16	2.88
40	4577850	3982831	87	13.79	7.14	3.06
41	4575776	3984405	87.08	13.54	7.6	3.07
42	3794358	3296064	86.87	12.17	7.25	2.7
43	4833784	4204537	86.98	13.02	9.28	3.17
44	5117092	4460405	87.17	13.74	8.92	3.29
45	2644250	2302802	87.09	10.94	5.88	1.99
46	2450128	2146780	87.62	9.12	7.22	1.91
47	2079892	1824945	87.74	8.64	6.65	1.57
48	2280900	1997475	87.57	9.4	6.5	1.74
50	2554836	2236741	87.55	9.87	6.36	2.04
51	2776638	2427639	87.43	9.94	6.74	2.24
52	2455048	2146737	87.44	9.58	6.4	1.97
54	2594378	2272100	87.58	10.51	5.1	2.2
55	2661528	2334403	87.71	9.93	6.84	2.06
56	2772318	2431610	87.71	10.05	6.87	2.18
57	2664872	2340090	87.81	10.76	5.06	2.24
58	3943750	3476322	88.15	12.57	7.07	2.8
59	2010084	1754090	87.26	9.34	5.64	1.58
60	2177458	1912475	87.83	9.47	6.01	1.72
61	2878432	2526614	87.78	9.7	7.72	2.22
62	3534714	3102072	87.76	10.48	8.88	2.56
64	4234128	3730849	88.11	12.82	7.54	2.93
65	4162816	3656822	87.84	13.36	6.42	2.94
66	4393928	3847871	87.57	13.3	7.31	3.02
67	3136850	2745044	87.51	11.56	5.77	2.44
68	2808412	2467119	87.85	9.76	7.68	2.11
69	2908692	2546555	87.55	10.24	6.98	2.3
70	3599554	3161060	87.82	11.75	7.1	2.68
71	4552396	4002017	87.91	13.91	7.15	3.02
72	4335390	3821112	88.14	13.67	6.54	2.98
73	2507926	2200451	87.74	9.72	6.6	1.98
74	4818528	4247554	88.15	14.8	7.32	3.01
75	3142612	2760401	87.84	11.58	5.71	2.47
77	4059644	3559384	87.68	13.33	5.98	2.92
80	3771916	3315450	87.9	11.5	8.49	2.61
81	4115418	3590169	87.24	12.58	7.93	2.78
83	4178558	3649820	87.35	12.35	7.52	3.02
85	4692714	4101256	87.4	13.83	6.63	3.24
86	8287646	7208378	86.98	17.3	9.54	4.62
87	4501182	3932997	87.38	13.14	7.22	3.14
88	3817362	3337555	87.43	11.64	7.13	2.9
90	3761650	3307620	87.93	12.49	6.26	2.76
91	3881452	3411506	87.89	12.18	7.19	2.79
92	2485546	2170938	87.34	9.23	6.88	2.02
93	3661772	3237530	88.41	12.3	6.59	2.68
94	4283962	3749720	87.53	12.61	7.76	2.97
95	2679726	2348656	87.65	8.91	8.11	2.12
97	4249278	3711586	87.35	12.13	6.79	3.26
98	4307656	3778254	87.71	13.43	6.25	3.06
100	4951034	4324498	87.35	12.62	8.44	3.52
101	3343406	2923737	87.45	11.08	6.69	2.6
102	4393940	3864201	87.94	12.65	8.12	3
103	2588634	2257690	87.22	10.1	6.41	1.97
104	2400048	2091424	87.14	9.87	5.64	1.97
105	3605802	3179785	88.19	11.61	7.8	2.56
106	3531896	3082698	87.28	11.1	7.29	2.69
107	4771294	4213284	88.3	14.01	7.55	3.13
108	4137542	3622825	87.56	12.98	6.34	3
109	4002384	3503531	87.54	12.66	6.3	2.95
111	3742560	3262354	87.17	10.98	7.45	2.92
112	6159262	5360722	87.04	13.81	9.5	4.06
113	4109112	3622258	88.15	12.76	7.34	2.87
114	2990446	2606677	87.17	10.01	6.35	2.53
115	2528296	2200776	87.05	9.02	6.08	2.24
116	4550062	3993276	87.76	12.82	8.43	3.07
117	4456950	3918688	87.92	13.35	7.25	3.05
118	2536344	2200397	86.75	9.39	5.58	2.26
119	4137544	3640201	87.98	12.38	7.52	3.01
120	3882318	3411524	87.87	11.74	7.92	2.84
121	3491288	3081673	88.27	12.24	6.05	2.6
122	3142004	2758032	87.78	10.18	7.71	2.48
123	3431588	3030133	88.3	11.5	7.01	2.57
124	3616624	3174518	87.78	11.75	6.88	2.72
125	4205600	3688628	87.71	12.86	7.22	2.94
127	2712108	2357509	86.93	9.42	6.09	2.38
129	2307922	2005335	86.89	8.81	5.61	2.09
131	4084970	3589835	87.88	12.68	7.44	2.85
132	1833924	1600797	87.29	8.85	4.99	1.58
133	3843284	3387188	88.13	12.76	6.84	2.7
134	4669474	4100075	87.81	14.1	6.64	3.15
136	4416822	3853885	87.25	12.41	7.23	3.27
